# Supplementary material for: Reduced Vessel Density in the Mid-Periphery and Peripapillary Area of the Superficial Capillary Plexus in Non-Proliferative Diabetic Retinopathy
Source: J Clin Med. 2022 Jan 21;11(3):532. doi: 10.3390/jcm11030532 (PMC8836591; doi:10.3390/jcm11030532)
Supplement: Supplementary file 1 [file jcm-11-00532-s001.zip]

Archive with 1 entries (1 files):
- jcm-1525131-supplementary.pdf
